# Supplementary material for: Tracing scientific progress: thematic shifts and emerging directions in proton therapy for glioma based on top-cited papers
Source: Front Neurol. 2026 Mar 27;17:1781410. doi: 10.3389/fneur.2026.1781410 (PMC13065506; doi:10.3389/fneur.2026.1781410)
Supplement: Supplementary file 3 [file Data_Sheet_1.csv]

Cluster	CallonCentrality	CallonDensity	RankCentrality	RankDensity	ClusterFrequency
childhood-cancer	2.187	76.46	11	13	42
glioblastoma-multiforme	1.75	75	9	12	6
beam therapy	4.651	56.082	15	7	54
tumors	2.544	68.315	12	11	43
radiotherapy	12.039	56.29	16	8	277
childhood ependymoma	4.339	90.286	14	16	45
prostate-cancer	1.278	38.889	7	1	6
recurrence	1.5	84.167	8	14	13
monte-carlo simulations	0	50	2.5	4.5	2
impairment	0	50	2.5	4.5	2
radiotherapy technique	0	50	2.5	4.5	2
photon radiotherapy	0.222	63.889	5	10	7
pediatric-patients	1.807	62.333	10	9	16
model	2.895	90.231	13	15	29
cognitive function	0.787	45	6	2	7
proton/photon irradiation	0	50	2.5	4.5	2
subventricular zone	0.788	44	6	2	6
radiotherapy necrosis	0.22	35	2.1	4.1	2
